# Supplementary material for: Melting Profile of DNA in Crowded Solution: Model-Based Study
Source: Int J Mol Sci. 2025 May 31;26(11):5305. doi: 10.3390/ijms26115305 (PMC12154979; doi:10.3390/ijms26115305)
Supplement: Supplementary file 1 [file ijms-26-05305-s001.zip]

Archive with 1 entries (1 files):
- ijms-3627208-supplementary.pdf
